# Supplementary material for: Charge-Convertible and Reduction-Sensitive Cholesterol-Containing Amphiphilic Copolymers for Improved Doxorubicin Delivery
Source: Materials (Basel). 2022 Sep 18;15(18):6476. doi: 10.3390/ma15186476 (PMC9504105; doi:10.3390/ma15186476)
Supplement: Supplementary file 1 [file materials-15-06476-s001.zip]

Archive with 1 entries (1 files):
- materials-1838668-supplementary.pdf
